# Supplementary material for: Stress Reduction by Yoga versus Mindfulness Training in Adults Suffering from Distress: A Three-Armed Randomized Controlled Trial including Qualitative Interviews (RELAX Study)
Source: J Clin Med. 2022 Sep 26;11(19):5680. doi: 10.3390/jcm11195680 (PMC9570550; doi:10.3390/jcm11195680)
Supplement: Supplementary file 1 [file jcm-11-05680-s001.zip]

Archive with 1 entries (1 files):
- jcm-1915045-supplementary.pdf
